# Supplementary material for: Temporal, spatial and gender-based dietary differences in middle period San Pedro de Atacama, Chile: A model-based approach
Source: PLoS One. 2021 May 25;16(5):e0252051. doi: 10.1371/journal.pone.0252051 (PMC8148334; doi:10.1371/journal.pone.0252051)
Supplement: S1 File — (R) [file pone.0252051.s001.R]

#This function will estimate an error of correlations based on uncertainties in the dates modeled.
#It assumes dates are normally distributed; it runs double uncertainties if DepSD is not NA

#Parameters definition: 
#IndepMean<-vector with means of data that has uncertainty
#IndepSDs<-vector with standard deviations of data with uncertainty
#Dep<-variable that will be correlated with In
#DepSD<-vector with standard deviations of dependent  with uncertainty (optional) 
#boot<-how many resamplings of the uncertain data are done
#method<- one of the methods accepted by cor.test: "pearson", "kendall", "spearman"

UncertainCor<-function(IndepMean,IndepSDs,Dep, DepSDs=NA, boot=1000, method = "Spearman"){

  #1. check if data is the same length and other checks
  
  IndepMean<-as.numeric(IndepMean)
  IndepSDs<-as.numeric(IndepSDs)
  Dep<-as.numeric(Dep)
  DepSDs<-as.numeric(DepSDs)
  
  if(length(IndepMean)!=length(IndepSDs)|length(IndepMean)!=length(Dep)){
    stop("ERROR: variables are not the same length")
  }
  
  #2.calculate the original correlation
  
  OrCor<-cor.test(Dep,IndepMean, method=method)
  
  bootRs<-rep(NA,boot)
  
  #3.do the looping for the bootstraps
  for(a in 1:boot){
    rIndep<-rnorm(length(IndepMean),IndepMean,IndepSDs)
    if(is.na(DepSDs[1])==TRUE){
      rDep<-Dep
    }else{
      rDep<-rnorm(length(Dep),Dep,DepSDs)
    }
    
    bootRs[a]<-cor(rDep,rIndep,method=method)
    
  }
  
  quantiles<-quantile(bootRs,c(0.025,0.5,0.975))
  
  results<-matrix(NA,5,1)
  
  colnames(results)<-"r-values"
  row.names(results)<-c("original_r","original_p","boot_2.5%","boot_50%","boot_97.5%")
  
  results[1,1]<-OrCor$estimate
  results[2,1]<-OrCor$p.value
  results[3:5,1]<-quantiles
  
  return(results)
  
  
}
